# Supplementary material for: Impact of Annotation Level on Multisequence MRI Models for Preoperative Microvascular Invasion Prediction in Hepatocellular Carcinoma
Source: Radiol Imaging Cancer. 2026 Feb 20;8(2):e250407. doi: 10.1148/rycan.250407 (PMC13036670; doi:10.1148/rycan.250407)
Supplement: Conflicts of Interest [file rycan250407coi.zip]

Archive with 9 entries (9 files):
- 558570202_136545060_1768027038721.pdf
- 558570207_132313316_1768059715244.pdf
- 549887484_130951929_1760146810543.pdf
- 549887485_136544992_1760348097148.pdf
- 549887486_136545044_1760340176538.pdf
- 549887489_55934189_1760363928634.pdf
- 549887492_136572420_1760342080774.pdf
- 549887493_136572481_1760338824054.pdf
- 549887494_136544926_1760341389155.pdf
